# Supplementary material for: Prevalence of Obstructive Sleep Apnea and Adherence to CPAP for TAXI Drivers
Source: Clocks Sleep. 2026 Jan 7;8(1):4. doi: 10.3390/clockssleep8010004 (PMC12821386; doi:10.3390/clockssleep8010004)
Supplement: Supplementary file 1 [file clockssleep-08-00004-s001.zip]

Archive with 1 entries (1 files):
- clockssleep-3998876-supplementary.pdf
